# Supplementary material for: All three mammalian MutL complexes are required for repeat expansion in a mouse cell model of the Fragile X-related disorders
Source: PLoS Genet. 2020 Jun 26;16(6):e1008902. doi: 10.1371/journal.pgen.1008902 (PMC7347238; doi:10.1371/journal.pgen.1008902)
Supplement: S1 Data — Excel workbook containing lists of the most likely gRNA off-target hits for the gRNAs used to generate the Pms1, Pms2 and Mlh3 null cell lines. (XLS) [file pgen.1008902.s001.xls]

## Sheet: Mlh3
gRNA	Gene	Sequence	Start	End	Gene note
Mlh3	ENSMUSG00000021245::Mlh3::-	TTCTTCAACACACTGGCCCAAGG	85269333	85269356	intended target
Mlh3	ENSMUSG00000048787::Dcun1d3::-	c.tggtg.............t..	119859796	119859819	neddylation
Mlh3	ENSMUSG00000024236::Svil::+	..ga.g.........t.....a.	5059252	5059275	F-actin crosslinking protein
Mlh3	ENSMUSG00000026932::Nacc2::-	.c.agg............a.ca.	26061653	26061676	transcriptional repressor
Mlh3	ENSMUSG00000034771::Tle2::+	cagc.ac....g........c..	81587195	81587218	beta-catenin pathway; control of development
Mlh3	ENSMUSG00000081126::Gm15784::+	ga.cgg............a.ta.	149362785	149362808	no publications; possible pseudogene
Mlh3	ENSMUSG00000004127::Trmt10a::+	.gtcca.......g......t..	138158311	138158334	tRNA methyltransferase
Mlh3	ENSMUSG00000022889::Mrpl39::-	g.gc.t...........a..ta.	84718077	84718100	mitochondrial ribosomal protein L39
Mlh3	ENSMUSG00000061887::Ssbp3::+	catca...........g...ga.	107048829	107048852	interacts with LIM-homeobox transcription factors
		Dots denote sequence identity. Lower case letters mismatches

## Sheet: Pms1
gRNA	Gene	Sequence	Start	End	Gene note
PMS1	ENSMUSG00000026098::Pms1::-	CAGAGTTCCAGATCACAGGATGG	53216305	53216328	intended target
PMS1	ENSMUSG00000073747::Gm7534::-	.cc..........g.........	134202438	134202461	predicted gene; zona pellucida like domain containing 2
PMS1	ENSMUSG00000073747::Gm7534::-	.cc..........g.........	134202918	134202941	predicted gene; zona pellucida like domain containing 2
PMS1	ENSMUSG00000006169::Clint1::+	.cc.tg.............taa.	45906456	45906479	clathrin interactor 1
PMS1	ENSMUSG00000039126::Prune2::+	tgctc..............ga..	17124378	17124401	biased expression in neuronal tissue; tumor suppressor action in human cells?
PMS1	ENSMUSG00000046794::Ppp1r3b::+	.tcttg..........t....a.	35385395	35385418	protein phosphatase 1, reg subunit 3B
PMS1	ENSMUSG00000084979::Gm16267::+	ttag.g.t...............	33135378	33135401	predicted lncRNA
PMS1	ENSMUSG00000032184::Lysmd2::+	g.ct.a............a....	75637274	75637297	little information; peptidoglycan binding domain predicted
PMS1	ENSMUSG00000040761::Spen::-	g....g.....g........g..	141467998	141468021	transcriptional repressor
PMS1	ENSMUSG00000018363::Smurf2::-	ttacc...t..............	106821377	106821400	SMAD specific E3 ubiquitin protein ligase 2
		Dots denote sequence identity. Lower case letters mismatches

## Sheet: Pms2-1
gRNA	Gene	Sequence	Start	End	Gene note
PMS2-1	ENSMUSG00000079109::Pms2::+	AGAGTTTGCCGACCTCACGCAGG	143913653	143913676	intended target
PMS2-1	ENSMUSG00000002546::Golga2::+	ccctga...t........t....	32296706	32296729	Golgi trafficking
PMS2-1	ENSMUSG00000073375::Lrrc30::-	tc..cc....c......g..g..	67632313	67632336	leucine-rich-repeat containing protein
PMS2-1	ENSMUSG00000024247::Pkdcc::+	cagcag.......tg.....ta.	83221130	83221153	tyrosine protein kinase; secreted; developmental roles
PMS2-1	ENSMUSG00000006378::Gcat::+	....ga..g..t........t..	79035001	79035024	glycine C-acetyltransferase
PMS2-1	ENSMUSG00000036617::Etl4::+	tttcaga...c............	20808971	20808994	developmental role
PMS2-1	ENSMUSG00000055322::Tns1::-	tct.gc........c...a.c..	73917697	73917720	tensin-1; RhoGAP signaling pathway
PMS2-1	ENSMUSG00000086058::Unc45bos::-	g.gcc.g...t.........t..	82928989	82929012	noncoding RNA: unc-45 myosin chaperone B, opposite strand
PMS2-1	ENSMUSG00000068264::Ap5s1::+	gc.tac......g.....c.ta.	131213193	131213216	endosomal transport
PMS2-1	ENSMUSG00000040164::Kcns1::-	gt.aga....c........gta.	164164994	164165017	K+ voltage-gated channel
PMS2-1	ENSMUSG00000035459::Stab2::-	.ac..c....ac.........a.	86969337	86969360	cell membrane protein involved in cell-cell interactions
PMS2-1	ENSMUSG00000038708::Golga4::+	t..tgc....a.........t..	118556067	118556090	Golgi trafficking
PMS2-1	ENSMUSG00000041836::Ptpre::+	c.g.ga....a......g..ca.	135679149	135679172	receptor protein tyrosine phosphatase
PMS2-1	ENSMUSG00000033826::Dnah8::+	ccccaa.......a.....t.a.	30840702	30840725	dynein heavy chain
PMS2-1	ENSMUSG00000007777::0610009B22Rik::-	gcc.gc.........g.....a.	51688733	51688756	predicted gene; possibly similar to trafficking proteins
PMS2-1	ENSMUSG00000003153::Slc2a3::-	ctccg....t........t.ta.	122739614	122739637	solute transporter family transmembrane protein
PMS2-1	ENSMUSG00000000759::Tubgcp3::-	g.gtag..at.............	12614687	12614710	tubulin-associated protein involved in cell cycle
PMS2-1	ENSMUSG00000022802::Lmln::+	t...ga..t.c.........t..	33127378	33127401	leishmanolysin-like (metallopeptidase M8 family)
		Dots denote sequence identity. Lower case letters mismatches

## Sheet: Pms2-2
gRNA	Gene	Sequence	Start	End	Gene note
PMS2-2	ENSMUSG00000079109::Pms2::+	GTAGTAAAGCATAAACCACGAGG	143913789	143913812	intended target
PMS2-2	ENSMUSG00000073557::Ppp1r12b::-	tagag...t..............	134949018	134949041	protein phosphatase 1, reg subunit 12B of cardiac myosin phosphatase
PMS2-2	ENSMUSG00000036244::Tbc1d21::-	tg..ctc..a..........ca.	58360451	58360474	testis expression; probably involved in small GTPase signalling
PMS2-2	ENSMUSG00000079478::Sssca1::-	cc.ag....a.c........c..	5730293	5730316	aka Znrd2
PMS2-2	ENSMUSG00000040263::Klhdc4::-	c.gac.........c....ac..	121797035	121797058	kelch-domains & galactose oxidase domains; little other info
PMS2-2	ENSMUSG00000074415::2610203C20Rik::+	cggtc..............aga.	41581222	41581245	ncRNA
PMS2-2	ENSMUSG00000030689::Ino80e::-	a.gt....aa..........ca.	126860046	126860069	chromatin remodeler
		Dots denote sequence identity. Lower case letters mismatches
